# Supplementary material for: Use of High-Refractive Index Hydrogels and Tissue Clearing for Large Biological Sample Imaging
Source: Gels. 2022 Jan 4;8(1):32. doi: 10.3390/gels8010032 (PMC8774797; doi:10.3390/gels8010032)
Supplement: Supplementary file 1 [file gels-08-00032-s001.zip]

Archive with 1 entries (1 files):
- gels-1500621-supplementary.m4v
